# Supplementary material for: Comparing single‐target and multitarget approaches for postoperative circulating tumour DNA detection in stage II–III colorectal cancer patients
Source: Mol Oncol. 2022 Aug 18;16(20):3654–65. doi: 10.1002/1878-0261.13294 (PMC9580876; doi:10.1002/1878-0261.13294)
Supplement: Supplementary file 4 — Table S1. dMIQE2020 checklist. [file MOL2-16-3654-s006.xlsx]

## Sheet: dMIQE2020
Supplementary Table S1 - dMIQE2020 checklist.
ITEM TO CHECK	PROVIDED	COMMENT
Column1	Y/N	Column2	Y	Y	raw data uploaded to online repository with ID:
1. SPECIMEN			N	N	raw data included as supplemental files:
Detailed description of specimen type and numbers	Y	Methods, section 1.2		NA	raw data available on request:
Sampling procedure (including time to storage)	Y	Methods, section 1.2			raw data not available:
Sample aliquotation, storage conditions and duration	Y	Methods, section 1.2
2. NUCLEIC ACID EXTRACTION
Description of extraction method including amount of sample processed	Y	Methods, section 1.2
Volume of solvent used to elute/resuspend extract	Y	Methods, section 1.2
Number of extraction replicates	Y	Methods, section 1.2
Extraction blanks included?	Y	Methods, section 1.2
3. NUCLEIC ACID ASSESSMENT AND STORAGE
Method to evaluate quality of nucleic acids	Y	Methods, section 1.4
Method to evaluate quantity of nucleic acids (including molecular weight and calculations when using mass)	Y	Methods, section 1.2
Storage conditions: temperature, concentration, duration, buffer, aliquots	Y	Methods, section 1.2
Clear description of dilution steps used to prepare working DNA solution	N	Not applicable
4. NUCLEIC ACID MODIFICATION	NA
Template modification (digestion, sonication, pre-amplification, bisulphite etc.)	N	Not applicable
Details of repurification following modification if performed	N	Not applicable
5. REVERSE TRANSCRIPTION	NA
cDNA priming method and concentration	N	Not applicable
One or two step protocol (include reaction details for two step)	N	Not applicable
Amount of RNA added per reaction	N	Not applicable
Detailed reaction components and conditions	N	Not applicable
Estimated copies measured with and without addition of RT*	N	Not applicable
Manufacturer of reagents used with catalogue and lot numbers	N	Not applicable
Storage of cDNA: temperature, concentration, duration, buffer and aliquots	N	Not applicable
6. dPCR OLIGONUCLEOTIDES DESIGN AND TARGET INFORMATION
Sequence accession number or official gene symbol	Y	Supplementary Table S1
Method (software) used for design and in silico verification	Y	Methods, section 1.5
Location of amplicon	Y	Supplementary Table S1
Amplicon length	Y	Methods, section 1.5
Primer and probe sequences (or amplicon context sequence)**	Y	Supplementary Table S1
Location and identity of any modifications	N	Not applicable
Manufacturer of oligonucleotides	Y	Supplementary Table S1
7. dPCR PROTOCOL
Manufacturer of dPCR instrument and instrument model	Y	Methods, section 1.5
Buffer/kit manufacturer with catalogue and lot number	Y	Methods, section 1.5
Primer and probe concentration	Y	Methods, section 1.5
Pre-reaction volume and composition (incl. amount of template and if restriction enzyme added)	Y	Methods, section 1.5
Template treatment (initial heating or chemical denaturation)	N	Not applicable
Polymerase identity and concentration, Mg++ and dNTP concentrations***	Y	Catalogue number for commercial Supermix in Methods section 1.5
Complete thermocycling parameters	Y	Supplementary Table S1
8. ASSAY VALIDATION
Details of optimisation performed	Y	Methods, section 1.5
Analytical specificity (vs. related sequences) and limit of blank (LOB)	Y	Methods, section 1.6
Analytical sensitivity/LoD and how this was evaluated	Y	Methods, section 1.6
Testing for inhibitors (from biological matrix/extraction)	N
9. DATA ANALYSIS
Description of dPCR experimental design	Y	Methods, section 1.5
Comprehensive details negative and positive of controls (whether applied for QC or for estimation of error)	Y	Methods, section 1.5+1.6
Partition classification method (thresholding)	Y	Methods, section 1.6
Examples of positive and negative experimental results (including fluorescence plots in supplemental material)	Y	Supplementary Figure S1
Description of technical replication	N
Repeatability (intra-experiment variation)	N
Reproducibility (inter-experiment/user/lab etc. variation )	N
Number of partitions measured (average and standard deviation )	Y	Methods, section 1.5
Partition volume	Y	Methods, section 1.5
Copies per partition (λ or equivalent ) (average and standard deviation)	Y	Methods, section 1.5
dPCR analysis program (source, version)	Y	Methods, section 1.6
Description of normalisation method	N
Statistical methods used for analysis	Y	Methods, section 1.6+1.7
Data transparency	raw data available on request:	Supplementary Table 2 gives overview of results. Raw data can be made available on request.
* Assessing the absence of DNA using a no RT assay (or where RT has been inactivated) is essential when first extracting RNA. Once the sample has been validated as DNA-free, inclusion of a no-RT control is desirable, but no longer essential.
** Disclosure of the primer and probe sequence is highly desirable and strongly encouraged. However, since not all commercial pre-designed assay vendors provide this information when it is not available assay context sequences must be submitted (Bustin et al. Primer sequence disclosure: A clarification of the miqe guidelines. Clin Chem 2011;57:919-21.)
*** Details of reaction components is highly desirable, however not always possible for commercial disclosure reasons. Inclusion of catalogue number is essential where component reagent details are not available.
