# Supplementary material for: Comparing single‐target and multitarget approaches for postoperative circulating tumour DNA detection in stage II–III colorectal cancer patients
Source: Mol Oncol. 2022 Aug 18;16(20):3654–65. doi: 10.1002/1878-0261.13294 (PMC9580876; doi:10.1002/1878-0261.13294)
Supplement: Supplementary file 5 — Table S2. Information on all ddPCR assays. [file MOL2-16-3654-s002.xlsx]

## Sheet: Supplementary Table S2
Supplementary Table S2 - Information on all ddPCR assays. For commercially available assays, primer/probe data was not available. The sequence context has been given in place, accompanied by catalogue number for commercial assay.
Assay name	Gene	Chr	Genomic position (hg38)	Nucleotide position	AA change	Ref	Mut	Cat. No.	Forward primer	Reverse Primer	Mut Probe	WT probe	Manufacturer	PCR program	SD from mean (Mut|WT)
APC_c.2626C>T_p.R876*	APC	5	112838220	c.2626C>T	p.R876*	C	T	NA	GCAACTACCATCCAGCAACA	TCCATGACTTTGGCAATCTG	AGGAACTTCTTCAAAGTGAGGTTTGCA	AGGAACTTCTTCAAAGCGAGGTTTGC	SigmaAldrich	95°C 10’, (95°C 30’‘, 62°C 30’‘) x45 & 98°C 10’	5|5
KRAS_c.437C>T_p.A146V	KRAS	12	25225627	c.437C>T	p.A146V	C	T	NA	ACAGGCTCAGGACTTAGCAA	TTTATTTCAGTGTTACTTACCTGTCTT	TCCTTTTATTGAAACATCAGCAAAGAC	TCCTTTTATTGAAACATCAGTAAAGAC	SigmaAldrich	95°C 10’, (95°C 30’‘, 57°C 30’‘) x45 & 98°C 10’	3|5
KRAS_c.38G>A_p.G13D	KRAS	12	25245347	c.38G>A	p.G13D	G	A	NA	CTGAAAATGACTGAATATAAACTTGTGG	TAGCTGTATCGTCAAGGCACTC	CTGGTGGCGTAGGC	CTGGTGACGTAGGC	ThermoFisher	95°C 10’, (95°C 30’‘, 60°C 30’‘) x45 & 98°C 10’	5|5
KRAS_c.35G>A_p.G12D	KRAS	12	25245350	c.35G>A	p.G12D	G	A	NA	CTGAAAATGACTGAATATAAACTTGTGG	TAGCTGTATCGTCAAGGCACTC	TTGGAGCTGGTGGCGTA	TTGGAGCTGATGGCGTA	ThermoFisher	95°C 10’, (95°C 30’‘, 62°C 30’‘) x45 & 98°C 10’	5|5
KRAS_c.35G>C_p.G12A	KRAS	12	25245350	c.35G>C	p.G12A	G	C	NA	CTGAAAATGACTGAATATAAACTTGTGG	TAGCTGTATCGTCAAGGCACTC	TTGGAGCTGGTGGCGTA	TTGGAGCTGCTGGCGTA	ThermoFisher	95°C 10’, (95°C 30’‘, 59°C 30’‘) x45 & 98°C 10’	5|5
KRAS_c.35G>T_p.G12V	KRAS	12	25245350	c.35G>T	p.G12V	G	T	NA	CTGAAAATGACTGAATATAAACTTGTGG	TAGCTGTATCGTCAAGGCACTC	TTGGAGCTGGTGGCGTA	TTGGAGCTGTTGGCGTA	ThermoFisher	95°C 10’, (95°C 30’‘, 60°C 30’‘) x45 & 98°C 10’	5|5
KRAS_c.34G>A_p.G12S	KRAS	12	25245351	c.34G>A	p.G12S	G	A	NA	CTGAAAATGACTGAATATAAACTTGTGG	TAGCTGTATCGTCAAGGCACTC	TTGGAGCTGGTGGCGTA	TTGGAGCTAGTGGCGTA	ThermoFisher	95°C 10’, (95°C 30’‘, 62°C 30’‘) x45 & 98°C 10’	5|5
KRAS_c.34G>T_p.G12C	KRAS	12	25245351	c.34G>T	p.G12C	G	T	NA	CTGAAAATGACTGAATATAAACTTGTGG	TAGCTGTATCGTCAAGGCACTC	TTGGAGCTGGTGGCGTA	TTGGAGCTTGTGGCGTA	ThermoFisher	95°C 10’, (95°C 30’‘, 59°C 30’‘) x45 & 98°C 10’	5|5
TP53_c.820G>T_p.V274F	TP53	17	7673800	c.820G>T	p.V274F	G	T	NA	CTTGCGGAGATTCTCTTCCT	ATCTACTGGGACGGAACAGC	AGGCACAAAAACGCACCTCAA	AGGCACAAACACGCACCTCAA	SigmaAldrich	95°C 10’, (95°C 30’‘, 62°C 30’‘) x45 & 98°C 10’	5|5
TP53_c.637C>T_p.R213*	TP53	17	7674894	c.637C>T	p.R213*	C	T	NA	CACTGACAACCACCCTTAACC	TCAGCATCTTATCCGAGTGG	CACACTATGTCAAAAAGTGTTTCTGTCATCC	ACACTATGTCGAAAAGTGTTTCTGTCATCC	SigmaAldrich	95°C 10’, (95°C 30’‘, 61°C 30’‘) x45 & 98°C 10’	5|5
TP53_c.517G>T_p.V173L	TP53	17	7675095	c.517G>T	p.V173L	G	T	NA	CTGCTCACCATCGCTATCTG	CAAGCAGTCACAGCACATGA	CAGCGCCTCACAACCTC	CAGCGCCTCAAAACCTCC	SigmaAldrich	95°C 10’, (95°C 30’‘, 60°C 30’‘) x45 & 98°C 10’	5|5
TP53_c.422G>A_p.C141Y	TP53	17	7675190	c.422G>A	p.C141Y	G	A	NA	GGGGGTGTGGAATCAACC	AGTACTCCCCTGCCCTCAAC	TGCACAGGGTAGGTCTTGGC	TGCACAGGGCAGGTCTTGG	SigmaAldrich	95°C 10’, (95°C 30’‘, 62°C 30’‘) x45 & 98°C 10’	5|5
TP53_c.375+2A>C_NA	TP53	17	7675992	c.375+2A>C	NA	A	C	NA	CAGGCATTGAAGTCTCATGG	ATTCTGGGACAGCCAAGTCT	AGGGCAACTGCCCGTGCAAGT	AGGGCAACTGACCGTGCAAGT	SigmaAldrich	95°C 10’, (95°C 30’‘, 58°C 30’‘) x45 & 98°C 10’	5|5
NRAS_c.182A>T_p.Q61L	NRAS	1	114713908	c.182A>T	p.Q61L	A	T	ANWC6M2	CTATTATTGATGGCAAATACACAGAGGA AGCCTTCGCCTGTCCTCATGTATTGGTCTCTCATGGCACTGTACTCTTC[A/T]CCAGCTGTATCCAGTATGTCCAACAAACAGGTTTCACCATCTATAAC CACTTGTTTTCTGTAAGAATCCTGGGGGTG				ThermoFisher	95°C 10’, (95°C 30’‘, 61°C 30’‘) x45 & 98°C 10’	5|5
EIF1B_c.335G>T_p.G112V	EIF1B	3	40312007	c.335G>T	p.G112V	G	T	ANXGU9D	TTTCTCAGAGTTATTTTGCTAAATTAGA TTTTATTTTACAGGTTGGCATTGTAAAGGAGGAACAGCTTAAGGTTCAT[G/T]TCTAAAATGAACCTAAATACGTGGAGAATTTCTTGAATAGTTTTGTT CTCTAAACCCGGTTTGGCTGCCTTGTGAAA				ThermoFisher	95°C 10’, (95°C 30’‘, 57°C 30’‘) x45 & 98°C 10’	3|5
PIK3CA_c.1624G>A_p.E542K	PIK3CA	3	179218294	c.1624G>A	p.E542K	G	A	AN7DWUR	AGACTAGCTAGAGACAATGAATTAAGGG AAAATGACAAAGAACAGCTCAAAGCAATTTCTACACGAGATCCTCTCTC[G/A]ATCACTGAGCAGGAGAAAGATTTTCTATGGAGTCACAGGTAAGTGCT AAAATGGAGATTCTCTGTTTCTTTTTCTTT				ThermoFisher	95°C 10’, (95°C 30’‘, 59°C 30’‘) x45 & 98°C 10’	5|5
PIK3CA_c.3140A>G_p.H1047R	PIK3CA	3	179234297	c.3140A>G	p.H1047R	A	G	AN2XE3Y	ACATTCGAAAGACCCTAGCCTTAGATAA AACTGAGCAAGAGGCTTTGGAGTATTTCATGAAACAAATGAATGATGCA[A/G]ATGGTGGCTGGACAACAAAAATGGATTGGATCTTCCACACAATTAAA CAGCATGCATTGAACTGAAAAGATAACTGA				ThermoFisher	95°C 10’, (95°C 30’‘, 62°C 30’‘) x45 & 98°C 10’	5|3
APC_c.637C>T_p.R213*	APC	5	112780895	c.637C>T	p.R213*	C	T	ANFVT23	AGGCAATTGGAATATGAAGCAAGGCAAA TCAGAGTTGCGATGGAAGAACAACTAGGTACCTGCCAGGATATGGAAAA[C/T]GCACAGGTAAGTTACTTGTTTCTAAGTGATAAAACAGCGAAGAGCTA TTAGGAATAAAATGAATTACAGCTCTGTTA				ThermoFisher	95°C 10’, (95°C 30’‘, 61°C 30’‘) x45 & 98°C 10’	5|5
APC_c.646C>T_p.R216*	APC	5	112792446	c.646C>T	p.R216*	C	T	ANDJ4W9	GTGGTAGCCATAGTATGATTATTTCTAT TAATATTATTAATAAAAACATAACTAATTAGGTTTCTTGTTTTATTTTA[C/T]AGAATAGCCAGAATTCAGCAAATCGAAAAGGACATACTTCGTATACG ACAGCTTTTACAGTCCCAAGCAACAGAAGC				ThermoFisher	95°C 10’, (95°C 30’‘, 58°C 30’‘) x45 & 98°C 10’	5|5
APC_c.3340C>T_p.R1114*	APC	5	112838934	c.3340C>T	p.R1114*	C	T	C____976989_20	AAGTTCCAACCACATTTTGGACAGCAGG AATGTGTTTCTCCATACAGGTCACGGGGAGCCAATGGTTCAGAAACAAA[C/T]GTGGGTTCTAATCATGGAATTAATCAAAATGTAAGCCAGTCTTTGTG TCAAGAAGATGACTATGAAGATGATAAGCC				ThermoFisher	95°C 10’, (95°C 30’‘, 58°C 30’‘) x45 & 98°C 10’	5|5
APC_c.3880C>T_p.Q1294*	APC	5	112839474	c.3880C>T	p.Q1294*	C	T	AN326H2	CCAATATGTTTTTCAAGATGTAGTTCAT TATCATCTTTGTCATCAGCTGAAGATGAAATAGGATGTAATCAGACGAC[C/T]GAAGCAGATTCTGCTAATACCCTGCAAATAGCAGAAATAAAAGAAAA GATTGGAACTAGGTCAGCTGAAGATCCTGT				ThermoFisher	95°C 10’, (95°C 30’‘, 60°C 30’‘) x45 & 98°C 10’	5|5
APC_c.3916G>T_p.E1306*	APC	5	112839510	c.3916G>T	p.E1306*	G	T	ANGZMMZ	TTGTCATCAGCTGAAGATGAAATAGGAT GTAATCAGACGACACAGGAAGCAGATTCTGCTAATACCCTGCAAATAGC[G/T]ATAAAAGAAAAGATTGGAACTAGGTCAGCTGAAGATCCTGTGAGCGA AGTTCCAGCAGTGTCACAGCACCCTAGAAC				ThermoFisher	95°C 10’, (95°C 30’‘, 58°C 30’‘) x45 & 98°C 10’	5|5
APC_c.3925G>T_p.E1309*	APC	5	112839519	c.3925G>T	p.E1309*	G	T	ANKCATV	GCTGAAGATGAAATAGGATGTAATCAGA CGACACAGGAAGCAGATTCTGCTAATACCCTGCAAATAGCAGAAATAAA[G/T]AAGATTGGAACTAGGTCAGCTGAAGATCCTGTGAGCGAAGTTCCAGC AGTGTCACAGCACCCTAGAACCAAATCCAG				ThermoFisher	95°C 10’, (95°C 30’‘, 61°C 30’‘) x45 & 98°C 10’	5|5
APC_c.4339C>T_p.Q1447*	APC	5	112839933	c.4339C>T	p.Q1447*	C	T	AN47Y3Y	AGTGATCTTCCAGATAGCCCTGGACAAA CCATGCCACCAAGCAGAAGTAAAACACCTCCACCACCTCCTCAAACAGC[C/T]ACCAAGCGAGAAGTACCTAAAAATAAAGCACCTACTGCTGAAAAGAG AGAGAGTGGACCTAAGCAAGCTGCAGTAAA				ThermoFisher	95°C 10’, (95°C 30’‘, 57°C 30’‘) x45 & 98°C 10’	5|5
APC_c.4348C>T_p.R1450*	APC	5	112839942	c.4348C>T	p.R1450*	C	T	ANWC6N2	CCAGATAGCCCTGGACAAACCATGCCAC CAAGCAGAAGTAAAACACCTCCACCACCTCCTCAAACAGCTCAAACCAA[C/T]GAAGTACCTAAAAATAAAGCACCTACTGCTGAAAAGAGAGAGAGTGG ACCTAAGCAAGCTGCAGTAAATGCTGCAGT				ThermoFisher	95°C 10’, (95°C 30’‘, 57°C 30’‘) x45 & 98°C 10’	3|5
BRAF_c.1799T>A_p.V600E	BRAF	7	140753336	c.1799T>A	p.V600E	T	A	ANAAGTU	ATAGCCTCAATTCTTACCATCCACAAAA TGGATCCAGACAACTGTTCAAACTGATGGGACCCACTCCATCGAGATTT[T/A]GTAGCTAGACCAAAATCACCTATTTTTACTGTGAGGTCTTCATGAAG AAATATATCTGAGGTGTAGTAAGTAAAGGA				ThermoFisher	95°C 10’, (95°C 30’‘, 60°C 30’‘) x45 & 98°C 10’	5|5
KRAS_c.436G>A_p.A146V	KRAS	12	25225628	c.436G>A	p.A146V	G	A	ANZTNWA	TTAAATGACATAACAGTTATGATTTTGC AGAAAACAGATCTGTATTTATTTCAGTGTTACTTACCTGTCTTGTCTTT[G/A]ATGTTTCAATAAAAGGAATTCCATAACTTCTTGCTAAGTCCTGAGCC TGTTTTGTGTCTACTGTTCTAGAAGGCAAA				ThermoFisher	95°C 10’, (95°C 30’‘, 59°C 30’‘) x45 & 98°C 10’	5|5
KRAS_c.183A>C_p.Q61H	KRAS	12	25227341	c.183A>C	p.Q61H	A	C	ANEPYG6	AGTATTATTTATGGCAAATACACAAAGA AAGCCCTCCCCAGTCCTCATGTACTGGTCCCTCATTGCACTGTACTCCT[A/C]ACCTGCTGTGTCGAGAATATCCAAGAGACAGGTTTCTCCATCAATTA CTACTTGCTTCCTGTAGGAATCCTGAGAAG				ThermoFisher	95°C 10’, (95°C 30’‘, 59°C 30’‘) x45 & 98°C 10’	3|3
TP53_c.919+2T>G_NA	TP53	17	7673699	c.919+2T>G	NA	T	G	ANGZJG4	CAAGGAAAGGTGATAAAAGTGAATCTGA GGCATAACTGCACCCTTGGTCTCCTCCACCGCTTCTTGTCCTGCTTGCT[T/G]TCGCTTAGTGCTCCCTGGGGGCAGCTCGTGGTGAGGCTCCCCTTTCT TGCGGAGATTCTCTTCCTCTGTGCGCCGGT				ThermoFisher	95°C 10’, (95°C 30’‘, 60°C 30’‘) x45 & 98°C 10’	5|5
TP53_c.919+1G>A_NA	TP53	17	7673700	c.919+1G>A	NA	G	A	ANH6D22	AAGGAAAGGTGATAAAAGTGAATCTGAG GCATAACTGCACCCTTGGTCTCCTCCACCGCTTCTTGTCCTGCTTGCTT[G/A]CGCTTAGTGCTCCCTGGGGGCAGCTCGTGGTGAGGCTCCCCTTTCTT GCGGAGATTCTCTTCCTCTGTGCGCCGGTC				ThermoFisher	95°C 10’, (95°C 30’‘, 59°C 30’‘) x45 & 98°C 10’	5|5
TP53_c.916C>T_p.R306*	TP53	17	7673704	c.916C>T	p.R306*	C	T	ANMF7AG	AAAGGTGATAAAAGTGAATCTGAGGCAT AACTGCACCCTTGGTCTCCTCCACCGCTTCTTGTCCTGCTTGCTTACCT[C/T]TAGTGCTCCCTGGGGGCAGCTCGTGGTGAGGCTCCCCTTTCTTGCGG AGATTCTCTTCCTCTGTGCGCCGGTCTCTC				ThermoFisher	95°C 10’, (95°C 30’‘, 60°C 30’‘) x45 & 98°C 10’	5|5
TP53_c.818G>A_p.R273H	TP53	17	7673802	c.818G>A	p.R273H	G	A	ANT2JKZ	AGCTCGTGGTGAGGCTCCCCTTTCTTGC GGAGATTCTCTTCCTCTGTGCGCCGGTCTCTCCCAGGACAGGCACAAAC[G/A]ACCTCAAAGCTGTTCCGTCCCAGTAGATTACCACTACTCAGGATAGG AAAAGAGAAGCAAGAGGCAGTAAGGAAATC				ThermoFisher	95°C 10’, (95°C 30’‘, 57°C 30’‘) x45 & 98°C 10’	5|5
TP53_c.817C>T_p.R273C	TP53	17	7673803	c.817C>T	p.R273C	C	T	C__33510341_10	GCTCGTGGTGAGGCTCCCCTTTCTTGCG GAGATTCTCTTCCTCTGTGCGCCGGTCTCTCCCAGGACAGGCACAAACA[C/T]CCTCAAAGCTGTTCCGTCCCAGTAGATTACCACTACTCAGGATAGGA AAAGAGAAGCAAGAGGCAGTAAGGAAATCA				ThermoFisher	95°C 10’, (95°C 30’‘, 57°C 30’‘) x45 & 98°C 10’	5|5
TP53_c.772G>T_p.E258*	TP53	17	7674191	c.772G>T	p.E258*	G	T	ANKA7MY	AGGGGTCAGAGGCAAGCAGAGGCTGGGG CACAGCAGGCCAGTGTGCAGGGTGGCAAGTGGCTCCTGACCTGGAGTCT[G/T]GTGTGATGATGGTGAGGATGGGCCTCCGGTTCATGCCGCCCATGCAG GAACTGTTACACATGTAGTTGTAGTGGATG				ThermoFisher	95°C 10’, (95°C 30’‘, 57°C 30’‘) x45 & 98°C 10’	5|5
TP53_c.743G>A_p.R248Q	TP53	17	7674220	c.743G>A	p.R248Q	G	A	ANH6JA6	ACAGCAGGCCAGTGTGCAGGGTGGCAAG TGGCTCCTGACCTGGAGTCTTCCAGTGTGATGATGGTGAGGATGGGCCT[G/A]TTCATGCCGCCCATGCAGGAACTGTTACACATGTAGTTGTAGTGGAT GGTGGTACAGTCAGAGCCAACCTAGGAGAT				ThermoFisher	95°C 10’, (95°C 30’‘, 62°C 30’‘) x45 & 98°C 10’	3|3
TP53_c.733G>A_p.G245S	TP53	17	7674230	c.733G>A	p.G245S	G	A	C__27540451_10	AGTGTGCAGGGTGGCAAGTGGCTCCTGA CCTGGAGTCTTCCAGTGTGATGATGGTGAGGATGGGCCTCCGGTTCATG[G/A]CCATGCAGGAACTGTTACACATGTAGTTGTAGTGGATGGTGGTACAG TCAGAGCCAACCTAGGAGATAACACAGGCC				ThermoFisher	95°C 10’, (95°C 30’‘, 59°C 30’‘) x45 & 98°C 10’	5|5
TP53_c.584A>G_p.I195T	TP53	17	7674947	c.584A>G	p.I195T	T	C	ANWC67F	TCATAGGGCACCACCACACTATGTCGAA AAGTGTTTCTGTCATCCAAATACTCCACACGCAAATTTCCTTCCACTCG[T/C]AGATGCTGAGGAGGGGCCAGACCTAAGAGCAATCAGTGAGGAATCAG AGGCCTGGGGACCCTGGGCAACCAGCCCTG				ThermoFisher	95°C 10’, (95°C 30’‘, 59°C 30’‘) x45 & 98°C 10’	5|5
TP53_c.527G>T_p.C176F	TP53	17	7675085	c.527G>T	p.C176F	G	T	ANNKVTU	ACCCTGGGCAACCAGCCCTGTCGTCTCT CCAGCCCCAGCTGCTCACCATCGCTATCTGAGCAGCGCTCATGGTGGGG[G/T]CGCCTCACAACCTCCGTCATGTGCTGTGACTGCTTGTAGATGGCCAT GGCGCGGACGCGGGTGCCGGGCGGGGGTGT				ThermoFisher	95°C 10’, (95°C 30’‘, 57°C 30’‘) x45 & 98°C 10’	5|5
TP53_c.469G>T_p.V157F	TP53	17	7675143	c.469G>T	p.V157F	G	T	C_164425825_10	AGCAGCGCTCATGGTGGGGGCAGCGCCT CACAACCTCCGTCATGTGCTGTGACTGCTTGTAGATGGCCATGGCGCGG[G/T]GGGTGCCGGGCGGGGGTGTGGAATCAACCCACAGCTGCACAGGGCAG GTCTTGGCCAGTTGGCAAAACATCTTGTTG				ThermoFisher	95°C 10’, (95°C 30’‘, 58°C 30’‘) x45 & 98°C 10’	5|5
TP53_c.375+5G>T_NA	TP53	17	7675989	c.375+5G>T	NA	G	T	ANDJ2TD	CCAAAGTTCCAAACAAAAGAAATGCAGG GGGATACGGCCAGGCATTGAAGTCTCATGGAAGCCAGCCCCTCAGGGCA[G/T]ACCGTGCAAGTCACAGACTTGGCTGTCCCAGAATGCAAGAAGCCCAG ACGGAAACCGTAGCTGCCCTGGTAGGTTTT				ThermoFisher	95°C 10’, (95°C 30’‘, 59°C 30’‘) x45 & 98°C 10’	5|5
TP53_c.281C>A_p.S94*	TP53	17	7676088	c.281C>A	p.S94*	C	A	ANWCZNF	TTGGCTGTCCCAGAATGCAAGAAGCCCA GACGGAAACCGTAGCTGCCCTGGTAGGTTTTCTGGGAAGGGACAGAAGA[C/A]AGGGGCCAGGAGGGGGCTGGTGCAGGGGCCGCCGGTGTAGGAGCTGC TGGTGCAGGGGCCACGGGGGGAGCAGCCTC				ThermoFisher	95°C 10’, (95°C 30’‘, 57°C 30’‘) x45 & 98°C 10’	5|5
SMAD4_c.1523G>C_p.G508A	SMAD4	18	51078331	c.1523G>C	p.G508A	G	C	ANPRTHM	TAGGTCTGTCAGCTGCTGCTGGAATTGG TGTTGATGACCTTCGTCGCTTATGCATACTCAGGATGAGTTTTGTGAAA[G/C]GGGGACCGGATTACCCAAGACAGAGCATCAAAGAAACACCTTGCTGG ATTGAAATTCACTTACACCGGGCCCTCCAG				ThermoFisher	95°C 10’, (95°C 30’‘, 61°C 30’‘) x45 & 98°C 10’	5|5
