# Supplementary material for: Comparing single‐target and multitarget approaches for postoperative circulating tumour DNA detection in stage II–III colorectal cancer patients
Source: Mol Oncol. 2022 Aug 18;16(20):3654–65. doi: 10.1002/1878-0261.13294 (PMC9580876; doi:10.1002/1878-0261.13294)
Supplement: Supplementary file 6 — Table S3. Raw ctDNA detection data using the ST and MT approaches. [file MOL2-16-3654-s004.xlsx]

## Sheet: Supplementary Table S3
Supplementary Table S3 - Raw ctDNA detection data using the ST and MT approaches.
						ST			MT
Patient ID	Time since surgery (days)	Stage	Recurrence	Length of radiological surveillance (days)	Time to recurrence (days)	Target	ctDNA (GE/mL)	ctDNA call	ctDNA (GE/mL)	ctDNA call	Number of positive targets	Positive target genes
1	350	II	No	1092		TP53_c.733G>A_p.G245S	0	Negative	0	Negative	<2
1	1066	II	No	1092		TP53_c.733G>A_p.G245S	0	Negative	0	Negative	<2
2	38	II	No	1079		KRAS_c.35G>A_p.G12D	0	Negative	0	Negative	<2
2	344	II	No	1079		KRAS_c.35G>A_p.G12D	0	Negative	0	Negative	<2
2	745	II	No	1079		KRAS_c.35G>A_p.G12D	0	Negative	0	Negative	<2
2	1073	II	No	1079		KRAS_c.35G>A_p.G12D	0	Negative	0	Negative	<2
3	-1	II	No	1154		APC_c.637C>T_p.R213*	8.35854	Positive	5.02402	Positive	14	ZNF473, NLRP2, FAM83B, AP5Z1, PZP, NLRP2, TEX15, ZNF613, DACH2, IGF2BP2, APC, LMNA, TP53, AQP4
3	42	II	No	1154		APC_c.637C>T_p.R213*	0	Negative	0	Negative	<2
3	477	II	No	1154		APC_c.637C>T_p.R213*	0	Negative	0	Negative	<2
3	734	II	No	1154		APC_c.637C>T_p.R213*	0	Negative	0	Negative	<2
3	1049	II	No	1154		APC_c.637C>T_p.R213*	0	Negative	0	Negative	<2
44	56	II	No	1092		KRAS_c.35G>A_p.G12D	0	Negative	0	Negative	<2
5	-3	II	No	1095		APC_c.3916G>T_p.E1306*	45.1292	Positive	65.3015	Positive	16	GCM2, SNX2, POM121L2, APC, PDE8B, COBLL1, RSRC2, LPIN2, CDIP1, STAB1, CYLC2, PRR16, FAM186A, GRXCR2, AQR, SLIT2
5	367	II	No	1095		APC_c.3916G>T_p.E1306*	0	Negative	0	Negative	<2
5	723	II	No	1095		APC_c.3916G>T_p.E1306*	0	Negative	0	Negative	<2
6	-3	II	No	1151		KRAS_c.35G>A_p.G12D	1.86109	Positive	3.88452	Positive	15	SCN1A, SLITRK5, RPTOR, SCN3A, FAT1, PTH2R, TDRD9, EFEMP1, KLF5, POLQ, USP25, UACA, CASP8, RHOBTB2, LAMA1
6	347	II	No	1151		KRAS_c.35G>A_p.G12D	0	Negative	0	Negative	<2
6	738	II	No	1151		KRAS_c.35G>A_p.G12D	0	Negative	0	Negative	<2
7	-3	II	No	1099		KRAS_c.35G>T_p.G12V	0	Negative	0	Negative	<2
7	36	II	No	1099		KRAS_c.35G>T_p.G12V	0	Negative	0	Negative	<2
7	365	II	No	1099		KRAS_c.35G>T_p.G12V	0	Negative	0	Negative	<2
7	729	II	No	1099		KRAS_c.35G>T_p.G12V	0	Negative	0	Negative	<2
9	-1	II	No	1078		APC_c.3925G>T_p.E1309*	16.7736	Positive	17.3507	Positive	14	PASD1, SMARCA1, ARMCX1, LRCH2, TRPC5, BRWD3, ANO2, PARPBP, LIMA1, HEPH, KRT81, EXTL3, RBFOX3, ATRX
9	349	II	No	1078		APC_c.3925G>T_p.E1309*	0	Negative	0	Negative	<2
9	708	II	No	1078		APC_c.3925G>T_p.E1309*	0	Negative	0	Negative	<2
12	-1	II	No	1071		KRAS_c.35G>A_p.G12D	0	Negative	0.189858	Positive	5	ZCWPW1, EPB41L3, COL15A1, GAD1, OLFM3
12	45	II	No	1071		KRAS_c.35G>A_p.G12D	0	Negative	0	Negative	<2
13	57	II	No	1101		BRAF_c.1799T>A_p.V600E	0	Negative	0	Negative	<2
13	386	II	No	1101		BRAF_c.1799T>A_p.V600E	0	Negative	0	Negative	<2
13	743	II	No	1101		BRAF_c.1799T>A_p.V600E	0	Negative	0	Negative	<2
14	-1	II	No	1065		BRAF_c.1799T>A_p.V600E	0.466667	Positive	1.50341	Positive	13	ANHX, GPR26, MS4A14, CDC7, CYYR1, EFHD1, SEC31A, MYF6, BOLL, TMEM132C, PRDM14, UPK1A, ETV1
14	351	II	No	1065		BRAF_c.1799T>A_p.V600E	0	Negative	0	Negative	<2
16	-1	II	No	1085		KRAS_c.35G>T_p.G12V	0.425155	Positive	0.280739	Positive	9	ATP2C1, CD74, CNGB1, DISP2, ECSIT, PIK3CA, POLG, PPAP2C, SYT7
16	64	II	No	1085		KRAS_c.35G>T_p.G12V	0	Negative	0	Negative	<2
16	355	II	No	1085		KRAS_c.35G>T_p.G12V	0	Negative	0	Negative	<2
16	755	II	No	1085		KRAS_c.35G>T_p.G12V	0	Negative	0	Negative	<2
19	0	II	No	1093		BRAF_c.1799T>A_p.V600E	21.84	Positive	38.9915	Positive	14	ARHGAP40, DCLK2, PRL, DHX37, TMEM106C, DNAI1, IKZF4, EPPK1, TLN1, SLC19A1, PARP10, RECQL4, SPTAN1, PCF11
19	362	II	No	1093		BRAF_c.1799T>A_p.V600E	0	Negative	0	Negative	<2
19	735	II	No	1093		BRAF_c.1799T>A_p.V600E	0.289345	Positive	0	Negative	<2
25	0	II	No	1095		BRAF_c.1799T>A_p.V600E	4.48	Positive	13.6075	Positive	15	HLX, TXNIP, RNASEL, IL1RAPL1, ULBP2, SHROOM2, ZNF710, REG1A, FAM124A, MYO10, EIF1AD, LMO4, SCTR, NOG, DOCK3
25	756	II	No	1095		BRAF_c.1799T>A_p.V600E	0	Negative	0	Negative	<2
34	0	II	Yes	917	917	KRAS_c.35G>T_p.G12V	0	Negative	0.473294	Positive	11	CUL7, CYP2F1, PPP1R14D, TYR, FAM19A4, CBLL1, WDR90, EFCAB12, HUNK, RNF26, JAKMIP1
34	36	II	Yes	917	917	KRAS_c.35G>T_p.G12V	0	Negative	0	Negative	<2
34	78	II	Yes	917	917	KRAS_c.35G>T_p.G12V	0	Negative	0	Negative	<2
34	162	II	Yes	917	917	KRAS_c.35G>T_p.G12V	0	Negative	0	Negative	<2
34	259	II	Yes	917	917	KRAS_c.35G>T_p.G12V	0	Negative	0	Negative	<2
34	340	II	Yes	917	917	KRAS_c.35G>T_p.G12V	0	Negative	0	Negative	<2
34	522	II	Yes	917	917	KRAS_c.35G>T_p.G12V	5.39005	Positive	2.08357	Positive	13	CBLL1, CYP2F1, HUNK, UNC13C, WDR90, TP53, TYR, RNF26, CUL7, PDE6B, CAD, FAM19A4, JAKMIP1
34	623	II	Yes	917	917	KRAS_c.35G>T_p.G12V	248.581	Positive	132.686	Positive	13	FAM19A4, CAD, HUNK, PDE6B, JAKMIP1, UNC13C, CBLL1, WDR90, CYP2F1, RNF26, CUL7, TP53, TYR
34	724	II	Yes	917	917	KRAS_c.35G>T_p.G12V	6.15625	Positive	3.1	Positive	12	CBLL1, CAD, CYP2F1, CUL7, PDE6B, RNF26, WDR90, HUNK, TP53, TYR, FAM19A4, JAKMIP1
37	0	II	Yes	568	176	KRAS_c.34G>A_p.G12S	4.80182	Positive	11.1131	Positive	16	COL4A5, CREB3, OTOP3, DMD, TMEM59, ZDBF2, ARID1A, CPSF1, ZNF114, APC, FEM1C, TXNIP, CCBL2, ANXA3, SLC34A1, HSPA4L
37	51	II	Yes	568	176	KRAS_c.34G>A_p.G12S	3.94178	Positive	5.82043	Positive	16	CREB3, COL4A5, TMEM59, OTOP3, DMD, ZDBF2, ZNF114, CPSF1, CCBL2, APC, HSPA4L, TXNIP, ANXA3, ARID1A, SLC34A1, FEM1C
37	91	II	Yes	568	176	KRAS_c.34G>A_p.G12S	5.76193	Positive	6.52989	Positive	16	APC, ZNF114, CPSF1, TXNIP, FEM1C, TMEM59, COL4A5, ARID1A, DMD, CREB3, OTOP3, ZDBF2, ANXA3, CCBL2, SLC34A1, HSPA4L
37	176	II	Yes	568	176	KRAS_c.34G>A_p.G12S	6.63225	Positive	13.6796	Positive	16	TMEM59, ZDBF2, ARID1A, ZNF114, ANXA3, COL4A5, CREB3, DMD, OTOP3, CPSF1, APC, TXNIP, CCBL2, HSPA4L, SLC34A1, FEM1C
50	0	II	No	1111		KRAS_c.35G>A_p.G12D	2.26756	Positive	1.82435	Positive	12	CDC20B, PCDH18, ANKRD34C, MAGEC1, ITIH5, PLCD4, ZNF230, MCM8, NACA, TUBA1A, EGFLAM, PIGK
50	15	II	No	1111		KRAS_c.35G>A_p.G12D	0	Negative	0	Negative	<2
125	-6	II	Yes	438	367	KRAS_c.35G>T_p.G12V	0.850293	Positive	1.68128	Positive	15	TMEM8A, TP53, ALPL, AMER1, TXNDC16, STAU1, SHANK3, OSBPL6, TMEM2, SUPT6H, HEG1, SUCO, MRPL10, ABL1, FAM180A
125	21	II	Yes	438	367	KRAS_c.35G>T_p.G12V	0	Negative	0	Negative	<2
51	0	II	No	1095		APC_c.3880C>T_p.Q1294*	15.7886	Positive	16.6943	Positive	16	CCDC136, TP53, APC, PKLR, ZNF502, ZAN, MEP1B, RIMS1, TXNRD2, LCT, CYP17A1, ZDHHC3, RAN, ARHGEF4, NKX1-2, SLITRK5
51	14	II	No	1095		APC_c.3880C>T_p.Q1294*	0	Negative	0	Negative	<2
52	-8	II	No	1029		TP53_c.743G>A_p.R248Q	1.1386	Positive	4.42324	Positive	15	MYO18B, DOCK2, NSUN5, ADAD1, FMN1, PRRC2B, DDIT4L, LAMA5, RB1CC1, RBM33, RBM28, TEP1, EGF, COL20A1, KIAA0319
126	-6	II	No	674		TP53_c.817C>T_p.R273C	6.47331	Positive	13.8636	Positive	13	GALNT12, SMAD4, APC, HIF3A, UNC5D, BRINP2, TSC1, FAM212B, GRIA4, CORIN, CAPZA1, ELK1, HUWE1
126	14	II	No	674		TP53_c.817C>T_p.R273C	0	Negative	0	Negative	<2
100	-6	II	No	848		BRAF_c.1799T>A_p.V600E	0	Negative	0.19515	Positive	7	COL22A1, AGO1, TNFSF11, KIAA0100, LPAR4, MIA2, PI15
100	10	II	No	848		BRAF_c.1799T>A_p.V600E	0	Negative	0	Negative	<2
57	0	II	Yes	1078	1078	APC_c.3340C>T_p.R1114*	0.771954	Positive	0.740379	Positive	7	SOSTDC1, MAP7D2, CXorf58, CDK16, ARX, ATP7A, KIAA1210
57	27	II	Yes	1078	1078	APC_c.3340C>T_p.R1114*	0	Negative	0	Negative	<2
61	0	II	No	1079		TP53_c.584A>G_p.I195T	0	Negative	0.768128	Positive	10	GABRA6, AK5, CPSF7, BRINP3, NEBL, CXXC1, PCDHB16, ACSS3, PLD4, SPIRE1
61	19	II	No	1079		TP53_c.584A>G_p.I195T	0	Negative	0	Negative	<2
108	-11	II	Yes	371	371	KRAS_c.34G>T_p.G12C	7.74248	Positive	0.278239	Positive	3	CXorf64, GAK, ZNF354B
108	10	II	Yes	371	371	KRAS_c.34G>T_p.G12C	0.339947	Positive	0	Negative	<2
109	-4	II	No	966		KRAS_c.437C>T_p.A146V	0	Negative	0.349432	Positive	6	COL6A1, AMER1, ADAMTS15, FKBP5, BAP1, SLC24A4
109	9	II	No	966		KRAS_c.437C>T_p.A146V	0	Negative	0	Negative	<2
4	-1	III	No	1090		TP53_c.517G>T_p.V173L	0.215994	Positive	0.579545	Positive	10	GLRB, ACSM4, WBSCR17, TP53, MAGEB18, ANO4, EPB41L3, DIS3, RNF43, ZC3H4
4	747	III	No	1090		TP53_c.517G>T_p.V173L	0	Negative	0	Negative	<2
4	1085	III	No	1090		TP53_c.517G>T_p.V173L	0	Negative	0	Negative	<2
46	-3	III	No	1124		BRAF_c.1799T>A_p.V600E	0.388889	Positive	0.324396	Positive	4	TRIM14, SPAG16, APOB, SLIT2
46	52	III	No	1124		BRAF_c.1799T>A_p.V600E	0	Negative	0	Negative	<2
8	365	III	No	1103		KRAS_c.38G>A_p.G13D	0	Negative	0	Negative	<2
8	723	III	No	1103		KRAS_c.38G>A_p.G13D	0	Negative	0	Negative	<2
8	1086	III	No	1103		KRAS_c.38G>A_p.G13D	0	Negative	0	Negative	<2
10	387	III	No	1058		KRAS_c.38G>A_p.G13D	0	Negative	0	Negative	<2
10	751	III	No	1058		KRAS_c.38G>A_p.G13D	0	Negative	0	Negative	<2
10	1094	III	No	1058		KRAS_c.38G>A_p.G13D	0	Negative	0	Negative	<2
11	736	III	No	1085		BRAF_c.1799T>A_p.V600E	0	Negative	0	Negative	<2
11	1082	III	No	1085		BRAF_c.1799T>A_p.V600E	0	Negative	0	Negative	<2
62	-8	III	No	1113		BRAF_c.1799T>A_p.V600E	0.0933333	Positive	0.0861648	Positive	8	FLNA, SYNE2, AANAT, ZNF474, ALOXE3, BSX, SLC22A1, TP53
62	722	III	No	1113		BRAF_c.1799T>A_p.V600E	0	Negative	0	Negative	<2
62	1091	III	No	1113		BRAF_c.1799T>A_p.V600E	0	Negative	0	Negative	<2
63	-6	III	No	41		BRAF_c.1799T>A_p.V600E	1.68	Positive	3.92238	Positive	12	HS6ST2, SHE, MRPS14, NRL, UHMK1, CASZ1, CCDC57, KRBOX1, SCRIB, WHSC1L1, MAP6D1, PACSIN3
64	-5	III	No	1086		KRAS_c.35G>T_p.G12V	0.733368	Positive	0.029755	Positive	3	PCDHB4, SQSTM1, PCDHGA3
64	360	III	No	1086		KRAS_c.35G>T_p.G12V	0	Negative	0	Negative	<2
64	732	III	No	1086		KRAS_c.35G>T_p.G12V	0	Negative	0	Negative	<2
64	1086	III	No	1086		KRAS_c.35G>T_p.G12V	0	Negative	0	Negative	<2
65	-9	III	No	1104		KRAS_c.38G>A_p.G13D	0	Negative	0.299148	Positive	8	HOXD8, DMD, ELP5, KCNH1, ITGA2B, TNC, FAT3, PDILT
65	353	III	No	1104		KRAS_c.38G>A_p.G13D	0	Negative	0	Negative	<2
18	0	III	Yes	947	357	KRAS_c.35G>A_p.G12D	1.91781	Positive	4.85039	Positive	16	MED12, TRMT2B, ANKRD26, MAP2K7, AC139100.2, TOP2A, USH2A, PCDHB14, TP53, NTN5, IGFN1, CDK4, SNAP25, OLFML3, KCNC2, SLC17A4
18	42	III	Yes	947	357	KRAS_c.35G>A_p.G12D	0	Negative	0	Negative	<2
18	105	III	Yes	947	357	KRAS_c.35G>A_p.G12D	0	Negative	0	Negative	<2
18	221	III	Yes	947	357	KRAS_c.35G>A_p.G12D	0	Negative	0.711435	Positive	8	TRMT2B, ANKRD26, AC139100.2, MED12, SNAP25, OLFML3, IGFN1, NTN5
18	323	III	Yes	947	357	KRAS_c.35G>A_p.G12D	0	Negative	0.433125	Positive	5	MED12, TRMT2B, USH2A, AC139100.2, OLFML3
66	-6	III	No	1110		KRAS_c.35G>A_p.G12D	2.97378	Positive	0.100579	Positive	3	POLH, CLN3, DCHS1
66	1099	III	No	1110		KRAS_c.35G>A_p.G12D	0	Negative	0	Negative	<2
67	1098	III	No	1082		KRAS_c.38G>A_p.G13D	0	Negative	0	Negative	<2
111	0	III	No	1536		BRAF_c.1799T>A_p.V600E	2.48889	Positive	11.5893	Positive	16	RUSC2, GSDMC, UNCX, ZFP36L2, CLPX, CRMP1, KRT75, CEP63, DNPEP, CD180, ARHGAP44, PCDH15, KBTBD13, TRMT5, NKAIN3, TACR1
111	95	III	No	1536		BRAF_c.1799T>A_p.V600E	0	Negative	0	Negative	<2
111	640	III	No	1536		BRAF_c.1799T>A_p.V600E	0	Negative	0	Negative	<2
111	1141	III	No	1536		BRAF_c.1799T>A_p.V600E	0	Negative	0	Negative	<2
20	-1	III	Yes	952	372	KRAS_c.35G>A_p.G12D	0	Negative	0.0913636	Positive	5	SRCAP, MYH13, REV3L, ACSM3, POSTN
20	83	III	Yes	952	372	KRAS_c.35G>A_p.G12D	0	Negative	0	Negative	<2
20	196	III	Yes	952	372	KRAS_c.35G>A_p.G12D	0	Negative	0	Negative	<2
20	266	III	Yes	952	372	KRAS_c.35G>A_p.G12D	0	Negative	0	Negative	<2
20	356	III	Yes	952	372	KRAS_c.35G>A_p.G12D	0	Negative	0	Negative	<2
21	-1	III	No	1098		KRAS_c.38G>A_p.G13D	0.560611	Positive	0.790675	Positive	13	ATP6V1H, POLQ, DNAH9, TTLL10, BPTF, PCDHGC5, TP53, ZFP36L2, B2M, PUS7L, AKT3, ASZ1, SMAD2
21	1092	III	No	1098		KRAS_c.38G>A_p.G13D	0	Negative	0	Negative	<2
68	-6	III	Yes	570	391	KRAS_c.35G>A_p.G12D	1.53463	Positive	0.83821	Positive	14	ZFR, DIAPH2, SKIV2L2, BCL11A, NLRP13, LRCH3, TEX11, BLZF1, CORIN, BAP1, TFF2, CORO6, SLA, ANO8
68	30	III	Yes	570	391	KRAS_c.35G>A_p.G12D	0	Negative	0	Negative	<2
68	94	III	Yes	570	391	KRAS_c.35G>A_p.G12D	0	Negative	0.121348	Positive	6	NLRP13, TFF2, BLZF1, SLA, KAT5, CORIN
68	185	III	Yes	570	391	KRAS_c.35G>A_p.G12D	0	Negative	0	Negative	<2
68	287	III	Yes	570	391	KRAS_c.35G>A_p.G12D	0	Negative	0.604205	Positive	11	BLZF1, SLA, DIAPH2, SKIV2L2, CORO6, ZFR, NLRP13, TEX11, TFF2, KAT5, CORIN
68	366	III	Yes	570	391	KRAS_c.35G>A_p.G12D	3.81953	Positive	3.43479	Positive	16	LRCH3, FBXW7, DIAPH2, TEX11, NLRP13, CORO6, BAP1, KAT5, CORIN, TFF2, ANO8, BCL11A, SLA, SKIV2L2, ZFR, BLZF1
68	458	III	Yes	570	391	KRAS_c.35G>A_p.G12D	20.2877	Positive	18.3665	Positive	16	SLA, LRCH3, ZFR, SKIV2L2, FBXW7, CORO6, DIAPH2, TEX11, BLZF1, NLRP13, TFF2, KAT5, CORIN, BCL11A, BAP1, ANO8
68	560	III	Yes	570	391	KRAS_c.35G>A_p.G12D	6.89966	Positive	4.31358	Positive	16	TEX11, ANO8, TFF2, CORIN, KAT5, BAP1, BCL11A, DIAPH2, SLA, SKIV2L2, LRCH3, ZFR, CORO6, FBXW7, NLRP13, BLZF1
68	659	III	Yes	570	391	KRAS_c.35G>A_p.G12D	4.59727	Positive	1.6494	Positive	16	ZFR, SLA, LRCH3, SKIV2L2, NLRP13, TFF2, TEX11, CORO6, DIAPH2, FBXW7, ANO8, BLZF1, BCL11A, KAT5, BAP1, CORIN
112	0	III	No	1129		KRAS_c.34G>A_p.G12S	0	Negative	0.0885937	Positive	3	TLE6, TENM3, GBF1
112	340	III	No	1129		KRAS_c.34G>A_p.G12S	0	Negative	0	Negative	<2
112	659	III	No	1129		KRAS_c.34G>A_p.G12S	0	Negative	0	Negative	<2
112	1124	III	No	1129		KRAS_c.34G>A_p.G12S	0	Negative	0	Negative	<2
69	-7	III	No	1140		TP53_c.422G>A_p.C141Y	0	Negative	0.171733	Positive	8	TGM6, MYO3A, ZNF441, CENPF, UBASH3B, MAGEB2, FAT2, CDC25B
69	366	III	No	1140		TP53_c.422G>A_p.C141Y	0	Negative	0	Negative	<2
69	726	III	No	1140		TP53_c.422G>A_p.C141Y	0	Negative	0	Negative	<2
69	1093	III	No	1140		TP53_c.422G>A_p.C141Y	0	Negative	0	Negative	<2
23	-1	III	No	1085		TP53_c.916C>T_p.R306*	0.531408	Positive	0.19875	Positive	6	RASAL2, BCL9L, NPC1L1, JAK1, APC, PRCC
23	33	III	No	1085		TP53_c.916C>T_p.R306*	0	Negative	0	Negative	<2
23	346	III	No	1085		TP53_c.916C>T_p.R306*	0	Negative	0	Negative	<2
23	712	III	No	1085		TP53_c.916C>T_p.R306*	0	Negative	0	Negative	<2
23	1082	III	No	1085		TP53_c.916C>T_p.R306*	0	Negative	0	Negative	<2
24	0	III	Yes	912	381	KRAS_c.35G>T_p.G12V	1.00634	Positive	0.321009	Positive	11	ARF5, CCDC57, STAT6, DCHS2, CCT7, PTPRD, IGF2R, DHX35, DOCK3, DNHD1, TUBB3
24	31	III	Yes	912	381	KRAS_c.35G>T_p.G12V	0	Negative	0	Negative	<2
24	93	III	Yes	912	381	KRAS_c.35G>T_p.G12V	0	Negative	0	Negative	<2
24	172	III	Yes	912	381	KRAS_c.35G>T_p.G12V	0	Negative	0	Negative	<2
24	270	III	Yes	912	381	KRAS_c.35G>T_p.G12V	0	Negative	0	Negative	<2
24	373	III	Yes	912	381	KRAS_c.35G>T_p.G12V	0	Negative	0	Negative	<2
24	450	III	Yes	912	381	KRAS_c.35G>T_p.G12V	0	Negative	0	Negative	<2
24	541	III	Yes	912	381	KRAS_c.35G>T_p.G12V	0	Negative	0	Negative	<2
24	660	III	Yes	912	381	KRAS_c.35G>T_p.G12V	1.90075	Positive	0	Negative	<2
70	-8	III	No	1099		APC_c.637C>T_p.R213*	0	Negative	0.0818523	Positive	3	STAB2, CDH17, KDM5A
70	26	III	No	1099		APC_c.637C>T_p.R213*	0	Negative	0	Negative	<2
70	90	III	No	1099		APC_c.637C>T_p.R213*	0	Negative	0	Negative	<2
70	364	III	No	1099		APC_c.637C>T_p.R213*	0	Negative	0	Negative	<2
70	637	III	No	1099		APC_c.637C>T_p.R213*	0	Negative	0	Negative	<2
70	1097	III	No	1099		APC_c.637C>T_p.R213*	0	Negative	0	Negative	<2
71	-6	III	No	1204		BRAF_c.1799T>A_p.V600E	1.05778	Positive	0.0969034	Positive	2	SART3, PDE6A
72	368	III	No	1829		KRAS_c.35G>A_p.G12D	0	Negative	0	Negative	<2
72	731	III	No	1829		KRAS_c.35G>A_p.G12D	0	Negative	0	Negative	<2
72	1094	III	No	1829		KRAS_c.35G>A_p.G12D	0	Negative	0	Negative	<2
73	368	III	No	1026		KRAS_c.35G>C_p.G12A	0	Negative	0	Negative	<2
73	734	III	No	1026		KRAS_c.35G>C_p.G12A	0	Negative	0	Negative	<2
73	1098	III	No	1026		KRAS_c.35G>C_p.G12A	0	Negative	0	Negative	<2
27	-3	III	No	1079		KRAS_c.34G>T_p.G12C	1.09883	Positive	2.51007	Positive	14	TRPM8, RP11-386G21.2, AMMECR1, ZNF572, UPF3B, SLITRK6, SFXN2, EBLN1, PTGES3L-AARSD1, OIT3, TP53, FLG, SLC16A10, CCDC66
27	30	III	No	1079		KRAS_c.34G>T_p.G12C	0	Negative	0	Negative	<2
27	365	III	No	1079		KRAS_c.34G>T_p.G12C	0	Negative	0	Negative	<2
27	771	III	No	1079		KRAS_c.34G>T_p.G12C	0	Negative	0	Negative	<2
27	1079	III	No	1079		KRAS_c.34G>T_p.G12C	0	Negative	0	Negative	<2
28	0	III	Yes	932	932	TP53_c.375+2A>C_NA	0.311232	Positive	0.0920455	Positive	7	ARID2, GALNT3, ZNF418, A2ML1, TCF7L2, FREM2, GEMIN4
28	86	III	Yes	932	932	TP53_c.375+2A>C_NA	0	Negative	0	Negative	<2
28	190	III	Yes	932	932	TP53_c.375+2A>C_NA	0	Negative	0	Negative	<2
28	294	III	Yes	932	932	TP53_c.375+2A>C_NA	0	Negative	0	Negative	<2
28	374	III	Yes	932	932	TP53_c.375+2A>C_NA	0	Negative	0	Negative	<2
28	464	III	Yes	932	932	TP53_c.375+2A>C_NA	0.494069	Positive	0.461581	Positive	12	ZNF418, ARID2, GEMIN4, A2ML1, FREM2, SSFA2, KLHL7, LIN9, BNC2, GALNT3, TP53, PCDH19
28	548	III	Yes	932	932	TP53_c.375+2A>C_NA	2.17676	Positive	3.05979	Positive	16	NDEL1, SSFA2, LIN9, A2ML1, KLHL7, PCDH19, BNC2, FREM2, GEMIN4, TP53, NCDN, ZNF418, GALNT3, TCF7L2, GALNT3, ARID2
28	665	III	Yes	932	932	TP53_c.375+2A>C_NA	9.17977	Positive	16.425	Positive	16	FREM2, ZNF418, NCDN, LIN9, ARID2, TP53, GALNT3, GALNT3, KLHL7, GEMIN4, BNC2, TCF7L2, SSFA2, A2ML1, NDEL1, PCDH19
28	769	III	Yes	932	932	TP53_c.375+2A>C_NA	28.7749	Positive	42.5693	Positive	16	ARID2, FREM2, GEMIN4, TP53, ZNF418, GALNT3, NCDN, GALNT3, KLHL7, SSFA2, LIN9, BNC2, NDEL1, TCF7L2, A2ML1, PCDH19
28	854	III	Yes	932	932	TP53_c.375+2A>C_NA	32.4194	Positive	60.531	Positive	16	NDEL1, ZNF418, GEMIN4, GALNT3, BNC2, NCDN, KLHL7, TP53, A2ML1, PCDH19, FREM2, LIN9, ARID2, TCF7L2, SSFA2, GALNT3
28	945	III	Yes	932	932	TP53_c.375+2A>C_NA	66.7636	Positive	119.098	Positive	16	TCF7L2, SSFA2, GALNT3, ARID2, NDEL1, ZNF418, GEMIN4, GALNT3, BNC2, NCDN, KLHL7, TP53, A2ML1, PCDH19, FREM2, LIN9
74	372	III	No	1078		PIK3CA_c.1624G>A_p.E542K	0	Negative	0	Negative	<2
74	1107	III	No	1078		PIK3CA_c.1624G>A_p.E542K	0	Negative	0	Negative	<2
30	0	III	Yes	765	282	KRAS_c.35G>T_p.G12V	94.4651	Positive	22.7987	Positive	15	COL6A3, TP53, INO80, SMAD4, GAB4, FAM189A2, TBC1D22A, DHX29, GRXCR1, TLR10, TBC1D31, PITPNM3, CDK8, RIT2, ATP13A4
30	36	III	Yes	765	282	KRAS_c.35G>T_p.G12V	378.435	Positive	44.5228	Positive	15	SMAD4, COL6A3, TP53, GAB4, FAM189A2, INO80, RIT2, ATP13A4, CDK8, GRXCR1, TLR10, DHX29, TBC1D22A, TBC1D31, PITPNM3
30	91	III	Yes	765	282	KRAS_c.35G>T_p.G12V	0	Negative	0.988035	Positive	5	PITPNM3, COL6A3, CDK8, ATP13A4, INO80
30	183	III	Yes	765	282	KRAS_c.35G>T_p.G12V	0	Negative	0	Negative	<2
30	287	III	Yes	765	282	KRAS_c.35G>T_p.G12V	10.0438	Positive	12.9012	Positive	14	COL6A3, GAB4, INO80, TP53, SMAD4, CDK8, RIT2, FAM189A2, DHX29, PITPNM3, TBC1D22A, TLR10, GRXCR1, ATP13A4
30	412	III	Yes	765	282	KRAS_c.35G>T_p.G12V	2457.03	Positive	2571.94	Positive	15	GAB4, TP53, SMAD4, INO80, ATP13A4, TBC1D31, RIT2, COL6A3, CDK8, DHX29, GRXCR1, TBC1D22A, TLR10, FAM189A2, PITPNM3
30	474	III	Yes	765	282	KRAS_c.35G>T_p.G12V	4.21861	Positive	4.22822	Positive	15	RIT2, FAM189A2, COL6A3, GAB4, CDK8, SMAD4, GRXCR1, TP53, INO80, DHX29, ATP13A4, TLR10, TBC1D31, TBC1D22A, PITPNM3
30	565	III	Yes	765	282	KRAS_c.35G>T_p.G12V	172.622	Positive	170.425	Positive	15	RIT2, SMAD4, INO80, GAB4, CDK8, TP53, FAM189A2, DHX29, GRXCR1, TLR10, PITPNM3, COL6A3, TBC1D22A, ATP13A4, TBC1D31
31	369	III	No	1095		KRAS_c.38G>A_p.G13D	0	Negative	0	Negative	<2
31	761	III	No	1095		KRAS_c.38G>A_p.G13D	0	Negative	0	Negative	<2
31	1090	III	No	1095		KRAS_c.38G>A_p.G13D	0	Negative	0	Negative	<2
75	-7	III	Yes	744	339	TP53_c.281C>A_p.S94*	42.6327	Positive	13.6943	Positive	14	ERBB2, BTG1, IWS1, AMER1, COL24A1, GABPB2, UGT3A1, MAML2, SLC5A7, EIF4G1, SMARCA4, IFT122, LMTK2, ERBB2
75	16	III	Yes	744	339	TP53_c.281C>A_p.S94*	0	Negative	0	Negative	<2
75	98	III	Yes	744	339	TP53_c.281C>A_p.S94*	269.696	Positive	211.007	Positive	15	SLC5A7, EIF4G1, LMTK2, IFT122, BBS12, ERBB2, ERBB2, BTG1, COL24A1, IWS1, GABPB2, MAML2, UGT3A1, AMER1, SMARCA4
75	177	III	Yes	744	339	TP53_c.281C>A_p.S94*	236.181	Positive	291.603	Positive	15	ERBB2, ERBB2, BTG1, GABPB2, COL24A1, UGT3A1, MAML2, IWS1, SLC5A7, AMER1, SMARCA4, EIF4G1, IFT122, LMTK2, BBS12
75	261	III	Yes	744	339	TP53_c.281C>A_p.S94*	1005.17	Positive	803.18	Positive	15	UGT3A1, MAML2, GABPB2, IWS1, AMER1, SLC5A7, SMARCA4, EIF4G1, ERBB2, ERBB2, BTG1, COL24A1, IFT122, LMTK2, BBS12
75	357	III	Yes	744	339	TP53_c.281C>A_p.S94*	3223.85	Positive	7725.08	Positive	15	ERBB2, ERBB2, MAML2, UGT3A1, COL24A1, IWS1, SLC5A7, BTG1, SMARCA4, AMER1, GABPB2, EIF4G1, IFT122, LMTK2, BBS12
75	447	III	Yes	744	339	TP53_c.281C>A_p.S94*	0	Negative	0	Negative	<2
75	555	III	Yes	744	339	TP53_c.281C>A_p.S94*	0	Negative	0	Negative	<2
75	619	III	Yes	744	339	TP53_c.281C>A_p.S94*	0	Negative	0.0536612	Positive	2	ERBB2, COL24A1
76	370	III	No	1106		BRAF_c.1799T>A_p.V600E	0	Negative	0	Negative	<2
76	709	III	No	1106		BRAF_c.1799T>A_p.V600E	0	Negative	0	Negative	<2
76	1084	III	No	1106		BRAF_c.1799T>A_p.V600E	0	Negative	0	Negative	<2
33	-1	III	No	1098		KRAS_c.35G>A_p.G12D	27.1642	Positive	4.33261	Positive	9	MXRA5, FLNA, FAIM2, PBRM1, NRXN2, RASGRF2, CDKN1B, PTPRG, SFTA3
33	33	III	No	1098		KRAS_c.35G>A_p.G12D	2.48847	Positive	2.3687	Positive	8	FLNA, MXRA5, NRXN2, PTPRG, RASGRF2, SFTA3, CDKN1B, FAIM2
33	355	III	No	1098		KRAS_c.35G>A_p.G12D	0	Negative	0	Negative	<2
33	1085	III	No	1098		KRAS_c.35G>A_p.G12D	0	Negative	0	Negative	<2
77	20	III	Yes	475	379	BRAF_c.1799T>A_p.V600E	0.430409	Positive	0	Negative	<2
77	97	III	Yes	475	379	BRAF_c.1799T>A_p.V600E	0	Negative	0	Negative	<2
77	175	III	Yes	475	379	BRAF_c.1799T>A_p.V600E	0	Negative	0	Negative	<2
113	0	III	No	1099		APC_c.3880C>T_p.Q1294*	29.3768	Positive	5.5995	Positive	16	MAN2B1, GRID1, ALAS2, CDKL5, APC, STC2, GFRA1, TECPR2, NYNRIN, SLITRK6, GTPBP1, UNC93B1, RBP1, AK8, FAM189A2, BRINP3
113	353	III	No	1099		APC_c.3880C>T_p.Q1294*	0	Negative	0	Negative	<2
86	-5	III	No	1093		BRAF_c.1799T>A_p.V600E	3.88889	Positive	42.8304	Positive	16	DSCAM, CAPSL, LRFN5, DIP2C, SPTBN2, ASCL4, PNLDC1, MAGEB5, DNAJB6, JPH2, AMIGO3, TLR2, CSNK1A1, SIPA1L2, AXIN2, RIBC2
114	386	III	No	1129		KRAS_c.35G>A_p.G12D	0	Negative	0	Negative	<2
114	1092	III	No	1129		KRAS_c.35G>A_p.G12D	0	Negative	0	Negative	<2
87	-7	III	No	1100		NRAS_c.182A>T_p.Q61L	3.6219	Positive	5.54282	Positive	16	MTF1, GPR112, WDFY3, FBLN1, NSD1, HIRA, KIAA0101, RP11-362K2.2, TYRP1, RNASE8, APC, WDR36, AGO4, STRA6, UBE3C, INADL
115	362	III	No	1084		KRAS_c.183A>C_p.Q61H	0	Negative	0	Negative	<2
115	1077	III	No	1084		KRAS_c.183A>C_p.Q61H	0	Negative	0	Negative	<2
117	-4	III	No	1092		KRAS_c.34G>T_p.G12C	0	Negative	0.314125	Positive	5	SHANK3, TP53, FRMPD4, SMAD4, APC
36	0	III	No	1085		KRAS_c.35G>A_p.G12D	6.07643	Positive	2.18488	Positive	15	STAG3, CARD10, TMEM256-PLSCR3, MAP4, LARGE, RFX2, IQUB, KCNMA1, KALRN, TOX3, DICER1, SON, RP11-131H24.4, TCF7L2, KMT2B
36	30	III	No	1085		KRAS_c.35G>A_p.G12D	1.29423	Positive	0	Negative	<2
36	358	III	No	1085		KRAS_c.35G>A_p.G12D	0	Negative	0	Negative	<2
36	1090	III	No	1085		KRAS_c.35G>A_p.G12D	0	Negative	0	Negative	<2
89	-5	III	Yes	515	515	KRAS_c.34G>T_p.G12C	0.672798	Positive	0	Negative	<2
89	15	III	Yes	515	515	KRAS_c.34G>T_p.G12C	0	Negative	0	Negative	<2
78	-6	III	No	1122		TP53_c.817C>T_p.R273C	1.54169	Positive	0.819074	Positive	8	TGS1, F13A1, NLN, SETD3, TCHHL1, FRY, TBK1, CLIP4
78	387	III	No	1122		TP53_c.817C>T_p.R273C	0	Negative	0	Negative	<2
78	1005	III	No	1122		TP53_c.817C>T_p.R273C	0	Negative	0	Negative	<2
39	0	III	No	1114		BRAF_c.1799T>A_p.V600E	2.05333	Positive	7.30421	Positive	16	GJA8, KRTAP20-4, MDGA1, SNTG1, VSTM2B, IMPG2, ZNF202, FOS, DNHD1, CD81, CR2, CRYBA2, KIF16B, RTN1, GORASP1, HERC5
39	1108	III	No	1114		BRAF_c.1799T>A_p.V600E	0	Negative	0	Negative	<2
79	-4	III	Yes	618	464	TP53_c.375+5G>T_NA	5.69689	Positive	3.5314	Positive	15	ATP7A, FAT1, APC, BRD4, PRDM1, SDR16C5, FBN2, LMF2, CLEC2L, SMG8, TP53, MATN3, FAM133A, LIX1L, GUCY2F
79	17	III	Yes	618	464	TP53_c.375+5G>T_NA	2.89358	Positive	2.87679	Positive	15	LMF2, CLEC2L, FBN2, SDR16C5, LIX1L, SMG8, ATP7A, TP53, MATN3, GUCY2F, FAM133A, APC, BRD4, FAT1, PRDM1
79	105	III	Yes	618	464	TP53_c.375+5G>T_NA	0.880906	Positive	1.32606	Positive	13	CLEC2L, SDR16C5, ATP7A, APC, SMG8, LMF2, FAT1, LIX1L, MATN3, TP53, GUCY2F, FAM133A, PRDM1
79	196	III	Yes	618	464	TP53_c.375+5G>T_NA	5.10274	Positive	4.99031	Positive	15	PRDM1, APC, BRD4, GUCY2F, FAT1, SDR16C5, CLEC2L, LMF2, TP53, MATN3, FBN2, LIX1L, FAM133A, SMG8, ATP7A
79	280	III	Yes	618	464	TP53_c.375+5G>T_NA	31.9207	Positive	27.1507	Positive	15	LMF2, CLEC2L, SDR16C5, SMG8, FBN2, MATN3, TP53, FAM133A, LIX1L, ATP7A, APC, BRD4, GUCY2F, PRDM1, FAT1
79	371	III	Yes	618	464	TP53_c.375+5G>T_NA	42.1776	Positive	53.632	Positive	15	LMF2, CLEC2L, SDR16C5, MATN3, SMG8, TP53, FBN2, FAM133A, ATP7A, LIX1L, APC, BRD4, PRDM1, GUCY2F, FAT1
79	477	III	Yes	618	464	TP53_c.375+5G>T_NA	134.111	Positive	156.387	Positive	15	APC, BRD4, FAT1, GUCY2F, PRDM1, LMF2, SMG8, CLEC2L, MATN3, TP53, FBN2, SDR16C5, ATP7A, FAM133A, LIX1L
79	543	III	Yes	618	464	TP53_c.375+5G>T_NA	0.251861	Positive	0.254297	Positive	6	FBN2, FAM133A, CLEC2L, LIX1L, PRDM1, GUCY2F
90	-4	III	No	380		KRAS_c.38G>A_p.G13D	1.72	Positive	0.706243	Positive	2	CCDC157, AFM
90	10	III	No	380		KRAS_c.38G>A_p.G13D	0	Negative	0	Negative	<2
80	-7	III	No	1099		KRAS_c.35G>T_p.G12V	1.37857	Positive	2.36869	Positive	15	IRF2BP2, LAMA5, CDK19, NTNG1, UNC13C, GP5, POU5F2, MDGA2, FGA, SNX1, ZNF804B, AFF2, COL4A4, FAT2, GALC
80	27	III	No	1099		KRAS_c.35G>T_p.G12V	0	Negative	0	Negative	<2
80	365	III	No	1099		KRAS_c.35G>T_p.G12V	0.407596	Positive	0	Negative	<2
80	1097	III	No	1099		KRAS_c.35G>T_p.G12V	0	Negative	0	Negative	<2
81	-6	III	Yes	1081	1081	APC_c.4339C>T_p.Q1447*	1.44711	Positive	0.219504	Positive	4	RAPH1, FBXL17, SMAD4, CNTNAP2
81	366	III	Yes	1081	1081	APC_c.4339C>T_p.Q1447*	0	Negative	0	Negative	<2
81	542	III	Yes	1081	1081	APC_c.4339C>T_p.Q1447*	0	Negative	0	Negative	<2
81	609	III	Yes	1081	1081	APC_c.4339C>T_p.Q1447*	0.919612	Positive	0	Negative	<2
81	730	III	Yes	1081	1081	APC_c.4339C>T_p.Q1447*	1.13583	Positive	0.222468	Positive	2	SMAD4, FAT4
81	819	III	Yes	1081	1081	APC_c.4339C>T_p.Q1447*	1.61179	Positive	0.192566	Positive	3	LRP2, CHSY3, CNTNAP2
81	907	III	Yes	1081	1081	APC_c.4339C>T_p.Q1447*	0.949228	Positive	0.354186	Positive	4	APC, SMAD4, ADAT1, CNTNAP2
81	997	III	Yes	1081	1081	APC_c.4339C>T_p.Q1447*	0.858344	Positive	1.397	Positive	10	EGF, APC, SMAD4, RAPH1, LRP2, FBXL17, ADAT1, CHSY3, THBS3, CNTNAP2
81	1081	III	Yes	1081	1081	APC_c.4339C>T_p.Q1447*	4.58804	Positive	5.05588	Positive	12	APC, SMAD4, RAPH1, TRPC7, ADRA1A, FBXL17, ADAT1, CHSY3, THBS3, CNTNAP2, FAT4, EGF
82	-9	III	Yes	551	343	EIF1B_c.335G>T_p.G112V	6.78617	Positive	5.10145	Positive	16	APC, DSCAML1, IGFN1, CCSER1, SCAPER, TMEM143, MAGI1, ARHGAP28, SEC16B, FAM122A, FLG2, EIF1B, FAT4, AASDH, NEDD4, JMJD1C
82	12	III	Yes	551	343	EIF1B_c.335G>T_p.G112V	7.02674	Positive	2.29152	Positive	13	FAT4, AASDH, EIF1B, APC, ARHGAP28, DSCAML1, SEC16B, IGFN1, MAGI1, CCSER1, NEDD4, FLG2, SCAPER
82	221	III	Yes	551	343	EIF1B_c.335G>T_p.G112V	7.8542	Positive	7.99081	Positive	15	APC, DSCAML1, FAM122A, TMEM143, EIF1B, ARHGAP28, CCSER1, SEC16B, MAGI1, FAT4, IGFN1, AASDH, NEDD4, FLG2, SCAPER
82	343	III	Yes	551	343	EIF1B_c.335G>T_p.G112V	18.9521	Positive	28.6657	Positive	15	APC, DSCAML1, TMEM143, EIF1B, FAM122A, ARHGAP28, SEC16B, SCAPER, NEDD4, IGFN1, AASDH, FAT4, FLG2, CCSER1, MAGI1
91	-12	III	No	1068		APC_c.646C>T_p.R216*	9.37285	Positive	6.35763	Positive	16	RP4-758J18.2, TRPC7, MXD1, DHX29, NSD1, NFKB1, SSTR2, CCNB3, 44531, ZNF132, SFMBT2, MNDA, TP53, RASGEF1A, LOH12CR1, MSANTD1
83	-6	III	No	1130		KRAS_c.35G>A_p.G12D	1.48778	Positive	0.81831	Positive	14	THAP10, ZMYND8, DVL2, KIAA1551, GARNL3, CMYA5, APC, FAM83B, SPINK7, ZNF581, WDR49, TOR1A, SEC31A, TMPRSS11F
83	16	III	No	1130		KRAS_c.35G>A_p.G12D	0	Negative	0	Negative	<2
83	385	III	No	1130		KRAS_c.35G>A_p.G12D	0	Negative	0	Negative	<2
118	-1	III	No	1089		BRAF_c.1799T>A_p.V600E	1.4	Positive	1.31256	Positive	13	PTN, KLHDC2, B2M, PPP1R17, COL5A1, VPS13B, TECTA, LHFPL4, PIDD, CWF19L2, KDELC1, TEKT1, PPFIA3
84	-7	III	No	1174		KRAS_c.35G>T_p.G12V	59.0816	Positive	36.7826	Positive	15	GSN, BCL11A, CNR2, NELL1, MB21D1, CEP152, GSTM3, BCL9L, DNAJB13, SSX2IP, ETFA, SMAD4, RUFY2, NCBP1, DMD
84	26	III	No	1174		KRAS_c.35G>T_p.G12V	0	Negative	0	Negative	<2
84	89	III	No	1174		KRAS_c.35G>T_p.G12V	0	Negative	0	Negative	<2
93	-5	III	No	1083		KRAS_c.34G>A_p.G12S	0	Negative	1.14487	Positive	14	DMXL2, RNF182, IPO5, INA, KARS, AFF3, CDK20, ATN1, KIAA1109, SMAD4, OTX2, AGO3, MYH14, TULP3
93	15	III	No	1083		KRAS_c.34G>A_p.G12S	0	Negative	0	Negative	<2
130	0	III	No	1089		TP53_c.469G>T_p.V157F	0.885941	Positive	1.55487	Positive	14	WDR83, ADAMTS2, KRAS, B4GALNT3, TP53, LRRIQ1, DSCAM, DNAH2, TRAPPC13, ASPM, PIBF1, XKRX, SLC24A5, SHH
130	12	III	No	1089		TP53_c.469G>T_p.V157F	0	Negative	0.124188	Positive	2	XKRX, SHH
85	-5	III	Yes	384	323	KRAS_c.34G>T_p.G12C	4.05522	Positive	4.40869	Positive	11	BTBD2, ATCAY, DNTTIP2, CASQ1, VAT1L, SEL1L, BTD, THNSL1, CLIP1, NID2, AFF4
85	13	III	Yes	384	323	KRAS_c.34G>T_p.G12C	13.5815	Positive	12.7752	Positive	10	BTBD2, ATCAY, DNTTIP2, CLIP1, THNSL1, BTD, NID2, VAT1L, CASQ1, SEL1L
85	97	III	Yes	384	323	KRAS_c.34G>T_p.G12C	23.8941	Positive	23.0025	Positive	10	NID2, BTBD2, ATCAY, SEL1L, CASQ1, CLIP1, DNTTIP2, BTD, THNSL1, VAT1L
85	202	III	Yes	384	323	KRAS_c.34G>T_p.G12C	712.297	Positive	508.201	Positive	10	CASQ1, SEL1L, BTBD2, ATCAY, DNTTIP2, CLIP1, BTD, THNSL1, VAT1L, NID2
85	264	III	Yes	384	323	KRAS_c.34G>T_p.G12C	4160.07	Positive	3050.78	Positive	10	BTD, ATCAY, CLIP1, BTBD2, DNTTIP2, SEL1L, CASQ1, NID2, THNSL1, VAT1L
85	372	III	Yes	384	323	KRAS_c.34G>T_p.G12C	19456.6	Positive	49824.2	Positive	10	DNTTIP2, SEL1L, ATCAY, CASQ1, BTBD2, CLIP1, BTD, THNSL1, VAT1L, NID2
53	0	III	No	1105		TP53_c.916C>T_p.R306*	7.5967	Positive	12.2405	Positive	15	SDK2, ZNRF4, RAB17, TAF15, MMP9, PTK2, ZBTB38, ARHGEF12, PIK3CG, SGMS2, TEX264, SHANK2, NOTCH3, NRAS, FAM120A
53	7	III	No	1105		TP53_c.916C>T_p.R306*	0	Negative	0	Negative	<2
119	-4	III	Yes	399	399	KRAS_c.34G>A_p.G12S	1.38376	Positive	2.65182	Positive	15	RUFY1, COL6A6, DLG4, LRRC42, TRPS1, HMBOX1, GSDMC, ZCCHC14, LRRC4, ZNF789, DIEXF, NRXN3, ZEB1, WWC2, SOX11
119	27	III	Yes	399	399	KRAS_c.34G>A_p.G12S	1.73747	Positive	3.25159	Positive	12	TRPS1, DLG4, RUFY1, ZNF789, HMBOX1, COL6A6, LRRC42, DIEXF, ZCCHC14, WWC2, LRRC4, NRXN3
119	106	III	Yes	399	399	KRAS_c.34G>A_p.G12S	0	Negative	0.175485	Positive	5	LRRC42, ZEB1, DIEXF, NRXN3, DSCR3
119	190	III	Yes	399	399	KRAS_c.34G>A_p.G12S	0	Negative	0	Negative	<2
119	338	III	Yes	399	399	KRAS_c.34G>A_p.G12S	0.987682	Positive	0.259522	Positive	7	COL6A6, ZNF789, ZCCHC14, HMBOX1, DLG4, NRXN3, WWC2
119	409	III	Yes	399	399	KRAS_c.34G>A_p.G12S	2.45355	Positive	1.41061	Positive	13	DIEXF, DLG4, ZNF789, TRPS1, RUFY1, SOX11, HMBOX1, ZCCHC14, LRRC42, WWC2, NRXN3, COL6A6, LRRC4
96	13	III	No	1113		BRAF_c.1799T>A_p.V600E	0	Negative	0	Negative	<2
54	0	III	No	395		KRAS_c.38G>A_p.G13D	8.56786	Positive	19.4591	Positive	16	A2M, ARMCX1, NUP188, DAPK1, COL2A1, HPS6, EPB41L2, TCF7L2, PARP12, DCAF4L1, CENPT, MYO10, SLC8A3, NRG3, METTL9, PLEKHA7
54	16	III	No	395		KRAS_c.38G>A_p.G13D	0	Negative	0	Negative	<2
120	-1	III	No	1090		BRAF_c.1799T>A_p.V600E	2.28667	Positive	4.30312	Positive	14	CTC1, PELI2, RIMS1, SIM1, MAP4K1, MYH6, PTPRB, MEGF8, TRPS1, PCLO, SMAD4, SLC52A2, MMP19, UNC80
99	-5	III	Yes	438	438	TP53_c.919+2T>G_NA	0.356598	Positive	1.74503	Positive	12	PASD1, DENND5A, HEXIM2, DNM3, KIAA1217, SLC44A5, TP53, TBC1D9, CRHBP, PRPF8, NPC1, OPCML
99	9	III	Yes	438	438	TP53_c.919+2T>G_NA	0	Negative	0	Negative	<2
121	-1	III	Yes	542	542	TP53_c.772G>T_p.E258*	0	Negative	0	Negative	<2
121	24	III	Yes	542	542	TP53_c.772G>T_p.E258*	0	Negative	0	Negative	<2
40	358	III	No	1089		KRAS_c.436G>A_p.A146V	0	Negative	0	Negative	<2
40	1083	III	No	1089		KRAS_c.436G>A_p.A146V	0	Negative	0	Negative	<2
122	0	III	Yes	1317	559	KRAS_c.35G>T_p.G12V	4.8585	Positive	5.29949	Positive	11	MRPL4, NUB1, APC, PIWIL4, RSBN1, SLITRK4, FLNA, KIAA1033, TP53, ATP7B, KCNT1
122	20	III	Yes	1317	559	KRAS_c.35G>T_p.G12V	0	Negative	0	Negative	<2
103	-4	III	Yes	351	351	TP53_c.527G>T_p.C176F	49.1449	Positive	48.7543	Positive	16	DCSTAMP, TRO, DYNC1I1, NRCAM, IQCH, SUPT3H, ERMAP, SIN3B, FBXL17, CSF2RB, EIF5B, TMEM39B, CCDC27, PDGFC, CSMD1, PTX4
103	10	III	Yes	351	351	TP53_c.527G>T_p.C176F	0	Negative	0	Negative	<2
123	13	III	No	1098		KRAS_c.35G>T_p.G12V	0	Negative	0	Negative	<2
123	357	III	No	1098		KRAS_c.35G>T_p.G12V	0	Negative	0	Negative	<2
104	-2	III	Yes	366	366	SMAD4_c.1523G>C_p.G508A	0.434762	Positive	1.44706	Positive	16	HMCN1, DENND5B, IGFN1, RMDN3, PEG3, WDR43, SMAD4, RASGRF1, NKAPL, PIEZO2, ATM, SPATA4, UBA1, HERC2, UBR3, ROBO2
104	13	III	Yes	366	366	SMAD4_c.1523G>C_p.G508A	0	Negative	0.117962	Positive	4	RMDN3, RASGRF1, SMAD4, PIEZO2
124	0	III	Yes	426	356	BRAF_c.1799T>A_p.V600E	40.1333	Positive	374.579	Positive	16	VPS16, MAF1, RTN4R, PDE7B, AR, CACNG3, CAMK2B, MAGEE1, USP9X, BEX2, MYOM2, GLA, BCAM, FNDC3B, FAT2, MYO7A
124	15	III	Yes	426	356	BRAF_c.1799T>A_p.V600E	0.602	Positive	1.24903	Positive	13	MAF1, RTN4R, MYOM2, BEX2, GLA, AR, USP9X, CAMK2B, PDE7B, BCAM, CACNG3, MYO7A, FNDC3B
124	268	III	Yes	426	356	BRAF_c.1799T>A_p.V600E	6.37778	Positive	65.4162	Positive	16	MYOM2, CACNG3, BEX2, MAGEE1, MYO7A, CAMK2B, BCAM, FAT2, VPS16, PDE7B, RTN4R, FNDC3B, MAF1, AR, USP9X, GLA
124	365	III	Yes	426	356	BRAF_c.1799T>A_p.V600E	52.4222	Positive	397.735	Positive	16	USP9X, MAF1, BCAM, MYOM2, CACNG3, FAT2, CAMK2B, MYO7A, VPS16, PDE7B, RTN4R, AR, GLA, BEX2, FNDC3B, MAGEE1
107	-9	III	No	1107		TP53_c.919+1G>A_NA	0	Negative	0.202941	Positive	5	IPCEF1, AMOTL1, ANKMY2, JPH1, TCEAL2
107	14	III	No	1107		TP53_c.919+1G>A_NA	0	Negative	0	Negative	<2
202	365	III	No	737		TP53_c.820G>T_p.V274F	0	Negative	0	Negative	<2
202	735	III	No	737		TP53_c.820G>T_p.V274F	0	Negative	0	Negative	<2
202	1102	III	No	737		TP53_c.820G>T_p.V274F	0	Negative	0	Negative	<2
205	-16	III	No	1111		KRAS_c.38G>A_p.G13D	0	Negative	0.109151	Positive	4	ANKS1B, SCEL, FREM2, TP53
205	12	III	No	1111		KRAS_c.38G>A_p.G13D	0	Negative	0	Negative	<2
205	349	III	No	1111		KRAS_c.38G>A_p.G13D	0	Negative	0	Negative	<2
205	714	III	No	1111		KRAS_c.38G>A_p.G13D	0	Negative	0	Negative	<2
205	1105	III	No	1111		KRAS_c.38G>A_p.G13D	0	Negative	0	Negative	<2
208	-1	III	No	1112		BRAF_c.1799T>A_p.V600E	97.0405	Positive	215.265	Positive	15	PCDHGA8, HS6ST3, CXorf64, SLC25A43, GALNTL6, ACAD11, GKN1, CXCR2, PLEKHM2, KIF24, ITGA1, KDM6A, EPG5, REV3L, QRFPR
208	14	III	No	1112		BRAF_c.1799T>A_p.V600E	0	Negative	0	Negative	<2
208	371	III	No	1112		BRAF_c.1799T>A_p.V600E	0	Negative	0	Negative	<2
208	727	III	No	1112		BRAF_c.1799T>A_p.V600E	0	Negative	0	Negative	<2
208	1112	III	No	1112		BRAF_c.1799T>A_p.V600E	0	Negative	0	Negative	<2
209	-6	III	No	1085		BRAF_c.1799T>A_p.V600E	136.437	Positive	251.747	Positive	16	QRICH1, TRIM69, FAM81A, PSMA5, TP53INP1, ZNF586, SVEP1, KIAA1109, HTT, GRIN1, TEX2, SOWAHB, GP5, TNRC6C, ZNF142, CPSF1
209	15	III	No	1085		BRAF_c.1799T>A_p.V600E	0	Negative	0	Negative	<2
209	361	III	No	1085		BRAF_c.1799T>A_p.V600E	0	Negative	0	Negative	<2
209	737	III	No	1085		BRAF_c.1799T>A_p.V600E	0	Negative	0	Negative	<2
209	1085	III	No	1085		BRAF_c.1799T>A_p.V600E	0	Negative	0	Negative	<2
210	-6	III	No	1066		KRAS_c.35G>A_p.G12D	0	Negative	0.204167	Positive	6	CTNNB1, PTBP2, WDFY4, ADAMTS5, TENM3, FAT4
210	366	III	No	1066		KRAS_c.35G>A_p.G12D	0	Negative	0	Negative	<2
210	734	III	No	1066		KRAS_c.35G>A_p.G12D	0	Negative	0	Negative	<2
210	1086	III	No	1066		KRAS_c.35G>A_p.G12D	0	Negative	0	Negative	<2
215	0	III	Yes	930	254	TP53_c.919+2T>G_NA	6.85406	Positive	2.93914	Positive	15	SRMS, PPOX, SUPT20H, CD96, RP1, COL6A3, COL6A2, CNTD2, FAM71B, ATP13A5, MEGF8, ENPP3, DLAT, SEMA4B, MAN2C1
215	7	III	Yes	930	254	TP53_c.919+2T>G_NA	0.496386	Positive	1.23997	Positive	8	SRMS, PPOX, SUPT20H, COL6A2, FAM71B, ATP13A5, MEGF8, ENPP3
215	93	III	Yes	930	254	TP53_c.919+2T>G_NA	0.351352	Positive	0	Negative	<2
215	202	III	Yes	930	254	TP53_c.919+2T>G_NA	1.53465	Positive	0.804251	Positive	9	SRMS, PPOX, SUPT20H, COL6A3, COL6A2, CNTD2, FAM71B, MEGF8, ENPP3
215	309	III	Yes	930	254	TP53_c.919+2T>G_NA	6.33502	Positive	1.86997	Positive	11	SRMS, PPOX, RP1, COL6A3, SUPT20H, ENPP3, COL6A2, CNTD2, FAM71B, ATP13A5, MEGF8
215	405	III	Yes	930	254	TP53_c.919+2T>G_NA	5.67973	Positive	3.79747	Positive	11	SRMS, PPOX, SUPT20H, RP1, COL6A3, COL6A2, CNTD2, FAM71B, ATP13A5, MEGF8, ENPP3
215	496	III	Yes	930	254	TP53_c.919+2T>G_NA	4.65039	Positive	5.29147	Positive	11	SRMS, PPOX, SUPT20H, RP1, COL6A3, COL6A2, CNTD2, FAM71B, ATP13A5, MEGF8, ENPP3
215	581	III	Yes	930	254	TP53_c.919+2T>G_NA	24.2406	Positive	14.2171	Positive	11	SRMS, PPOX, SUPT20H, RP1, COL6A3, COL6A2, CNTD2, FAM71B, ATP13A5, MEGF8, ENPP3
215	673	III	Yes	930	254	TP53_c.919+2T>G_NA	57.5131	Positive	34.5044	Positive	11	SRMS, PPOX, SUPT20H, RP1, COL6A3, COL6A2, CNTD2, FAM71B, ATP13A5, MEGF8, ENPP3
219	0	III	No	1108		APC_c.4348C>T_p.R1450*	15.1833	Positive	29.2451	Positive	16	ZNF41, GRIA2, PLXNA3, PI4KA, DNAH9, PIGU, REEP2, ZNFX1, SLC17A9, SQSTM1, ENDOU, CD109, NEUROD1, MSL3, GPSM1, FRS3
219	16	III	No	1108		APC_c.4348C>T_p.R1450*	18.6578	Positive	47.8909	Positive	16	ZNFX1, SLC17A9, SQSTM1, ENDOU, ZNF41, GRIA2, PLXNA3, PI4KA, DNAH9, PIGU, REEP2, CD109, NEUROD1, MSL3, GPSM1, FRS3
219	378	III	No	1108		APC_c.4348C>T_p.R1450*	0	Negative	1.40413	Positive	16	ZNFX1, SLC17A9, SQSTM1, ENDOU, ZNF41, GRIA2, PLXNA3, PI4KA, DNAH9, PIGU, REEP2, CD109, NEUROD1, MSL3, GPSM1, FRS3
219	735	III	No	1108		APC_c.4348C>T_p.R1450*	0	Negative	0	Negative	<2
219	1014	III	No	1108		APC_c.4348C>T_p.R1450*	0	Negative	0	Negative	<2
221	-6	III	Yes	884	365	TP53_c.817C>T_p.R273C	107.576	Positive	131.849	Positive	15	MCTP1, SHANK2, OXR1, STAT3, GLRB, ANKRD30A, TNRC6B, GRM8, NRBP1, HCAR1, IFI44L, PCDHB16, HTR2C, DSPP, JAG1
221	11	III	Yes	884	365	TP53_c.817C>T_p.R273C	72.9264	Positive	193.889	Positive	15	MCTP1, SHANK2, OXR1, STAT3, GLRB, ANKRD30A, DSPP, JAG1, TNRC6B, GRM8, NRBP1, HCAR1, IFI44L, PCDHB16, HTR2C
221	361	III	Yes	884	365	TP53_c.817C>T_p.R273C	1447.78	Positive	1911.79	Positive	15	MCTP1, SHANK2, OXR1, STAT3, GLRB, ANKRD30A, HTR2C, DSPP, JAG1, TNRC6B, GRM8, NRBP1, HCAR1, IFI44L, PCDHB16
221	640	III	Yes	884	365	TP53_c.817C>T_p.R273C	2600.13	Positive	4704.24	Positive	15	STAT3, GLRB, OXR1, JAG1, TNRC6B, ANKRD30A, DSPP, HCAR1, IFI44L, PCDHB16, HTR2C, GRM8, NRBP1, MCTP1, SHANK2
222	0	III	No	1093		KRAS_c.35G>T_p.G12V	4.81286	Positive	1.95745	Positive	13	TEKT3, VPS13C, WNK2, RRP1, NDST4, DHX15, ARIH2, CDH13, USHBP1, BLK, GRIK4, CARD10, TMED3
222	15	III	No	1093		KRAS_c.35G>T_p.G12V	0	Negative	0	Negative	<2
222	371	III	No	1093		KRAS_c.35G>T_p.G12V	0	Negative	0	Negative	<2
222	703	III	No	1093		KRAS_c.35G>T_p.G12V	0	Negative	0	Negative	<2
223	-17	III	No	1108		APC_c.2626C>T_p.R876*	0.818104	Positive	2.20911	Positive	14	ZBTB21, IL20RB, IARS, TCN2, TP53, CCDC166, CBX4, PSMD1, ANKFN1, DSP, PRDX6, PRUNE2, ZNF385D, PLS1
223	14	III	No	1108		APC_c.2626C>T_p.R876*	0	Negative	0	Negative	<2
223	359	III	No	1108		APC_c.2626C>T_p.R876*	0	Negative	0	Negative	<2
223	730	III	No	1108		APC_c.2626C>T_p.R876*	0.753077	Positive	0	Negative	<2
224	-6	III	No	1085		KRAS_c.35G>A_p.G12D	0.701971	Positive	0.759697	Positive	10	FAM173B, PDILT, ZC3H11A, MEOX1, DNAJC13, TSC1, ELMSAN1, APC, LRRC42, ARMC4
224	24	III	No	1085		KRAS_c.35G>A_p.G12D	0	Negative	0	Negative	<2
224	375	III	No	1085		KRAS_c.35G>A_p.G12D	0	Negative	0	Negative	<2
224	735	III	No	1085		KRAS_c.35G>A_p.G12D	0	Negative	0	Negative	<2
225	-7	III	No	1098		KRAS_c.38G>A_p.G13D	14.4776	Positive	9.83712	Positive	13	FBXW7, MAP3K1, LRP1B, LRRK1, MRC2, PTPN14, GTF3C4, PM20D1, OXSM, IL5RA, PIK3R1, FBN1, LIMK2
225	366	III	No	1098		KRAS_c.38G>A_p.G13D	0	Negative	0	Negative	<2
225	820	III	No	1098		KRAS_c.38G>A_p.G13D	0	Negative	0	Negative	<2
226	-7	III	No	1150		PIK3CA_c.3140A>G_p.H1047R	0	Negative	1.30536	Positive	13	PABPC4L, SPTA1, CHD8, CLHC1, TG, NCBP1, CTNNA2, RNF43, MYOM2, UNC80, LAMTOR5, NRG3, SDR39U1
226	22	III	No	1150		PIK3CA_c.3140A>G_p.H1047R	0	Negative	0	Negative	<2
226	359	III	No	1150		PIK3CA_c.3140A>G_p.H1047R	0	Negative	0	Negative	<2
226	835	III	No	1150		PIK3CA_c.3140A>G_p.H1047R	0	Negative	0	Negative	<2
227	-8	III	No	1092		BRAF_c.1799T>A_p.V600E	0	Negative	0.0903926	Positive	3	MAGEC3, SLC39A2, KIAA0754
227	22	III	No	1092		BRAF_c.1799T>A_p.V600E	0	Negative	0	Negative	<2
227	358	III	No	1092		BRAF_c.1799T>A_p.V600E	0	Negative	0	Negative	<2
227	728	III	No	1092		BRAF_c.1799T>A_p.V600E	0	Negative	0	Negative	<2
229	-8	III	No	1064		APC_c.2626C>T_p.R876*	2.80262	Positive	4.42889	Positive	11	MFSD6, TIMM21, DIP2B, SPECC1, TP53, FCAMR, ABLIM3, SCN8A, PTCHD4, THOC2, NPM2
229	13	III	No	1064		APC_c.2626C>T_p.R876*	1.32548	Positive	0	Negative	<2
229	364	III	No	1064		APC_c.2626C>T_p.R876*	0	Negative	0	Negative	<2
229	728	III	No	1064		APC_c.2626C>T_p.R876*	0	Negative	0	Negative	<2
231	-5	III	No	1067		TP53_c.818G>A_p.R273H	24.3593	Positive	27.7614	Positive	16	CD163, MADD, FBXW8, KIAA0319L, TET1, APC, MAN1C1, SUV420H1, TRPC4, LCE6A, PNLDC1, SLC8A1, GLYATL2, ANKS1A, DCLK1, ZFYVE26
231	15	III	No	1067		TP53_c.818G>A_p.R273H	0	Negative	0	Negative	<2
231	359	III	No	1067		TP53_c.818G>A_p.R273H	0	Negative	0	Negative	<2
231	722	III	No	1067		TP53_c.818G>A_p.R273H	0	Negative	0	Negative	<2
234	-1	III	No	1068		TP53_c.637C>T_p.R213*	0	Negative	0	Negative	<2
234	17	III	No	1068		TP53_c.637C>T_p.R213*	0	Negative	0	Negative	<2
234	343	III	No	1068		TP53_c.637C>T_p.R213*	0	Negative	0	Negative	<2
234	732	III	No	1068		TP53_c.637C>T_p.R213*	0	Negative	0	Negative	<2
